# Supplementary material for: Going Retro, Going Viral: Experiences and Lessons in Drug Discovery from COVID-19
Source: Molecules. 2022 Jun 14;27(12):3815. doi: 10.3390/molecules27123815 (PMC9228142; doi:10.3390/molecules27123815)
Supplement: Supplementary file 1 [file molecules-27-03815-s001.zip]

Archive with 2 entries (2 files):
- Gel_files.pdf
- Table S1.pdf
